# Supplementary material for: Nutritional Status and Oral Frailty: A Community Based Study
Source: Nutrients. 2020 Sep 21;12(9):2886. doi: 10.3390/nu12092886 (PMC7551233; doi:10.3390/nu12092886)
Supplement: Supplementary file 1 [file nutrients-12-02886-s001.zip]

Archive with 2 entries (2 files):
- Supplementary Materials/STablesVer4.xlsx
- Supplementary Materials/Supplementary Materials (figures).docx
