# Supplementary material for: Nutritional Status and Oral Frailty: A Community Based Study
Source: Nutrients. 2020 Sep 21;12(9):2886. doi: 10.3390/nu12092886 (PMC7551233; doi:10.3390/nu12092886)
Supplement: Supplementary file 1 [file nutrients-12-02886-s001.zip › Supplementary Materials/STablesVer4.xlsx]

## Sheet: Table S1
	Table S1: Comparison with Japanese national health and nutritional survey
	Nutoritional Status											Number of remainig teeth
				National survey			This study			P-value				Men					Women
	Age groups	Sex	Nutorients	n	Mean	SD	n	Mean	SD					National survey		This study		P-value	National survey		This study		P-value
	50-59	Men	Energy( kcal/day)	445	2141	634	49	1894.64	500.271	0.0026659		Age group	Number of remainig teeth	n	%	n	%		n	%	n	%
			Protein(g/day)	445	75.9	23.9	49	64.2377	23.1135	0.00158253		50-59	0	3	0.00626305	1	0.0204082	0.876	3	0.00545455	0	0	0.331
			Fats (g/day)	445	68.7	29.2	49	51.6944	19.4458	<0.001			1-9	11	0.0229645	1	0.0204082		7	0.0127273	0	0
			Carbohydrates(g/day)	445	274.1	95.6	49	231.555	70.6315	<0.001			10-19	41	0.085595	4	0.0816327		36	0.0654545	1	0.025641
		Women	Energy( kcal/day)	491	1739	430	40	1744.86	705.338	0.398219			20-27	226	0.471816	20	0.408163		286	0.52	19	0.487179
			Protein(g/day)	491	66.6	20.7	40	69.4245	27.9913	0.328024			28-	198	0.413361	23	0.469388		218	0.396364	19	0.487179
			Fats (g/day)	491	58.5	22.7	40	55.719	23.5389	0.3075		60-69	0	29	0.0468498	2	0.0204082	0.478	13	0.0188406	2	0.0210526	0.088
			Carbohydrates(g/day)	491	223.7	62.3	40	223.494	106.487	0.398725			1-9	57	0.092084	7	0.0714286		34	0.0492754	1	0.0105263
	60-69	Men	Energy( kcal/day)	417	2249	682	99	2085.48	691.461	0.0423061			10-19	105	0.169628	11	0.112245		119	0.172464	11	0.115789
			Protein(g/day)	417	80.5	29.9	99	77.65	29.7648	0.276376			20-27	322	0.520194	58	0.591837		392	0.568116	71	0.747368
			Fats (g/day)	417	71	31	99	61.3345	23.161	0.000998564			28-	106	0.171244	20	0.204082		132	0.191304	10	0.105263
			Carbohydrates(g/day)	417	279.8	91.4	99	248.258	85.4913	0.00207918		70-	0	113	0.141604	12	0.06	0.163	157	0.227536	13	0.0616114	0.001
		Women	Energy( kcal/day)	626	1790	443	97	1760.2	512.522	0.344251			1-9	125	0.156642	23	0.115		203	0.195192	19	0.0900474
			Protein(g/day)	626	70	19.7	97	75.6997	27.3632	0.0570068			10-19	187	0.234336	43	0.215		223	0.214423	43	0.203791
			Fats (g/day)	626	57.5	22.2	97	58.0778	19.3911	0.384763			20-27	287	0.359649	85	0.425		360	0.346154	96	0.454976
			Carbohydrates(g/day)	626	239.6	65.1	97	225.746	71.831	0.0805942			28-	86	0.107769	37	0.185		97	0.0932692	40	0.189573
	70-79	Men	Energy( kcal/day)	548	2228	526	148	2062.65	620.623	0.00500491
			Protein(g/day)	548	82.6	24.4	148	83.7872	29.7955	0.360992		P-values were calcurated by χ2 tests
			Fats (g/day)	548	67.6	27	148	61.7034	21.444	0.00806026
			Carbohydrates(g/day)	548	283.2	81.3	148	247.85	81.0541	7.28268e-06
		Women	Energy( kcal/day)	575	1760	437	149	1877.82	529.366	0.0174853
			Protein(g/day)	575	69.4	20.7	149	86.3121	30.7591	1.17695e-09
			Fats (g/day)	575	54.1	21.9	149	61.6841	20.5024	0.000164346
			Carbohydrates(g/day)	575	242.3	66.4	149	237.184	71.6947	0.292307
	80<=	Men	Energy( kcal/day)	496	2083	496	55	2219.38	629.3	0.119158
			Protein(g/day)	496	77.8	22.8	55	93.741	31.1591	<0.001
			Fats (g/day)	496	61	25.6	55	66.5483	21.4173	0.0811996
			Carbohydrates(g/day)	496	280.1	76.1	55	283.708	88.0163	0.382072
		Women	Energy( kcal/day)	347	1587	442	64	1993.6	695.699	<0.001
			Protein(g/day)	347	60.6	20.5	64	93.0975	36.9916	<0.001
			Fats (g/day)	347	45.5	21.3	64	65.5729	26.0133	<0.001
			Carbohydrates(g/day)	347	228.4	62.8	64	254.027	103.519	0.0637844
	P values were calculated by t-tests.

## Sheet: Table S2
	Table S2: Difference of number of remaining teeth by BMI andthree macro nutorients
			n	Mean +/- SD	Median(25th-75th)	P-value
	Protein	<DG	85	22.1+/-7.1	25(19-27)	0.307
		DG	494	21.2+/-8.1	25(18-27)
		DG<	122	20.6+/-8.3	24(17-27)
	Fats	<DG	58	20.6+/-8.3	23(17-27)	0.38
		DG	385	21.5+/-8.1	25(18-27)
		DG<	258	21+/-7.8	24(17-27)
	Carbohydrate	<DG	341	21.3+/-7.6	24(18-27)	0.803
		DG	336	21.2+/-8.2	25(18-27)
		DG<	24	19+/-10.4	25(11-27)
	BMI	<Target	202	20.3+/-9	24(16-27)	0.112
		Target	356	22+/-7.3	25(19-27)
		Target<	143	20.6+/-8	24(14-27)
	P-values were calculated by Kruskal Wallis tests.

## Sheet: Table S3
	Table S3: Cross tabulation by nutrition intakes against items of oral frail questionnaire
					Oral frailty				Difficult to eat hard food			Choking			Using denture			Xerostomia			Less frequently going out			Feasible to chew hard food			Brushing teeth at least twice a day			Regular attendance of dental clinic
					Low risk	Risk	High risk	P-value	No	Yes	P-value	No	Yes	P-value	No	Yes	P-value	No	Yes	P-value	No	Yes	P-value	No	Yes	P-value	No	Yes	P-value	No	Yes	P-value
	Proteins			<EAR	27	15	14	0.0421193	47	8	0.634052	52	4	0.248919	29	25	0.990259	44	12	0.78814	47	9	0.909771	44	11	0.347799	33	23	0.000673379	30	25	0.00273087
				EAR<=,<RDA	39	11	26		60	16		65	11		39	35		55	20		61	14		67	9		54	21		54	21
				RDA<=	335	72	162		465	103		478	87		303	263		429	139		463	104		492	76		455	113		429	137
	Fats		n-6 fatty acid	<AI	85	32	47	0.0558634	137	26	0.40168	144	20	0.312224	87	74	0.866519	121	41	0.775269	132	31	0.755574	141	22	0.920045	111	52	0.000972355	105	56	0.00525578
				AI<=	316	66	155		435	101		451	82		284	249		407	130		439	96		462	74		431	105		408	127
			n-3 fatty acid	<AI	90	29	40	0.162313	134	25	0.362876	142	17	0.109411	89	69	0.410384	120	38	0.890846	129	30	0.802322	137	21	0.854177	114	44	0.0651102	107	50	0.0724373
				AI<=	311	69	162		438	102		453	85		282	254		408	133		442	97		466	75		428	113		406	133
	Carbohydrate		Fiber	<RDA	257	65	144	0.20975	375	89	0.329435	398	66	0.665611	249	211	0.618642	353	112	0.743448	386	78	0.181851	402	63	0.840796	341	124	0.000172475	327	135	0.0136907
				RDA<=	144	33	58		197	38		197	36		122	112		175	59		185	49		201	33		201	33		186	48
	Vitamins	Fat-soluble	Vitamin A	<EAR	72	19	43	0.335252	102	31	0.214528	116	18	0.840428	70	59	0.946127	99	35	0.849392	107	26	0.885993	114	19	0.658315	97	36	0.263584	83	49	0.00326861
				EAR<=,<RDA	247	57	130		358	75		367	66		232	201		330	103		354	78		371	62		337	96		323	108
				RDA<=	82	22	29		112	21		112	18		69	63		99	33		110	23		118	15		108	25		107	26
			Vitamin D	<AI	33	13	13	0.132947	49	9	0.584451	52	7	0.529259	35	23	0.27205	44	14	0.951968	49	10	0.795475	50	8	0.989087	42	17	0.221704	37	22	0.0449295
				AI<=	368	85	189		523	118		543	95		336	300		484	157		522	117		553	88		500	140		476	161
			Vitamin E	<AI	77	30	47	0.043709	127	27	0.816587	137	17	0.152683	79	74	0.608398	114	39	0.738184	123	31	0.480788	132	22	0.821741	107	47	0.00664885	98	55	0.0021319
				AI<=	324	68	155		445	100		458	85		292	249		414	132		448	96		471	74		435	110		415	128
			Vitamin K	<AI	22	12	15	0.060323	39	9	0.91383	45	4	0.183808	23	24	0.519771	40	9	0.303275	40	9	0.974106	38	10	0.138679	28	21	0.000388417	28	20	0.0121596
				AI<=	379	86	187		533	118		550	98		348	299		488	162		531	118		565	86		514	136		485	163
		Water-soluble	Vitamin B1	<EAR	205	50	113	0.823935	290	77	0.126384	319	48	0.470273	198	165	0.830702	287	80	0.216474	303	64	0.12422	322	45	0.49287	271	96	0.018562	256	109	0.0625766
				EAR<=,<RDA	48	13	23		71	12		70	14		43	40		62	22		62	22		71	13		64	20		62	21
				RDA<=	148	35	66		211	38		206	40		130	118		179	69		206	41		210	38		207	41		195	53
			Vitamin B2	<EAR	60	27	33	0.00635612	97	22	0.654981	107	13	0.329516	64	52	0.913016	94	26	0.695775	102	17	0.477616	103	16	0.697181	78	41	0.000155248	69	49	6.07276e-05
				EAR<=,<RDA	42	8	33		65	18		68	15		43	39		61	22		67	16		74	9		58	25		58	25
				RDA<=	299	63	136		410	87		420	74		264	232		373	123		402	94		426	71		406	91		386	109
			Niacin	<EAR	26	12	17	0.0978756	45	10	0.576995	48	7	0.913568	31	23	0.477242	41	14	0.721477	41	14	0.178025	43	12	0.129802	35	20	0.00585632	32	22	0.0421842
				EAR<=,<RDA	21	6	19		35	11		39	7		21	25		37	9		35	11		42	4		31	15		34	12
				RDA<=	354	80	166		492	106		508	88		319	275		450	148		495	102		518	80		476	122		447	149
			Vitamin B6	<EAR	76	31	57	0.0207985	126	37	0.05158	144	20	0.593904	84	76	0.924274	123	41	0.684628	133	30	0.800643	138	25	0.441127	111	52	0.00112223	103	59	0.000549001
				EAR<=,<RDA	58	12	31		78	23		85	16		53	48		79	21		85	16		91	10		75	26		69	31
				RDA<=	267	55	114		368	67		366	66		234	199		326	109		353	81		374	61		356	79		341	93
			Vitamin B12	<EAR	4	4	1	0.0189229	8	1	0.487956	9	0	0.268745	6	3	0.352713	6	3	0.747731	8	1	0.434454	7	2	0.510833	6	3	0.594373	3	6	0.00863638
				EAR<=,<RDA	6	0	0		5	0		6	0		4	1		5	1		6	0		5	0		4	2		3	3
				RDA<=	391	94	201		559	126		580	102		361	319		517	167		557	126		591	94		532	152		507	174
			Folic acid	<EAR	18	11	12	0.132489	33	7	0.806204	37	4	0.258466	20	19	0.741479	32	9	0.492119	34	7	0.80093	31	9	0.224568	19	22	4.97866e-06	19	21	0.000104245
				EAR<=,<RDA	16	5	10		24	7		29	2		18	12		26	5		24	7		26	5		24	7		19	12
				RDA<=	367	82	180		515	113		529	96		333	292		470	157		513	113		546	82		499	128		475	150
			Pantothenic acid	<AI	48	22	28	0.0274003	81	16	0.644989	90	8	0.0505794	50	45	0.861971	75	23	0.804986	80	18	0.961922	82	15	0.593752	62	36	0.000260563	55	42	4.11183e-05
				AI<=	353	76	174		491	111		505	94		321	278		453	148		491	109		521	81		480	121		458	141
			Vitamin C	<EAR	48	22	37	0.0492831	81	25	0.233219	94	13	0.688889	58	47	0.918164	78	28	0.476707	89	18	0.923149	88	18	0.509522	66	41	3.94636e-05	59	47	2.72354e-05
				EAR<=,<RDA	20	6	12		33	5		33	5		20	17		26	12		31	7		34	4		27	11		29	9
				RDA<=	333	70	153		458	97		468	84		293	259		424	131		451	102		481	74		449	105		425	127
	Minerals	Macro	Sodium	<DG	355	83	185	0.193946	504	118	0.117955	524	95	0.133434	326	292	0.286702	469	152	0.981819	511	109	0.235692	536	86	0.840034	487	134	0.114648	464	154	0.020463
				DG<=	46	15	17		68	9		71	7		45	31		59	19		60	18		67	10		55	23		49	29
			Potassium	<EAR	82	29	55	0.204462	129	36	0.354945	147	19	0.411031	87	75	0.827411	125	40	0.67357	136	29	0.81118	141	24	0.15595	108	57	4.86519e-05	104	60	0.00141503
				EAR<=,<RDA	72	14	35		99	22		101	19		67	53		95	26		101	20		111	10		93	28		88	33
				RDA<=	247	55	112		344	69		347	64		217	195		308	105		334	78		351	62		341	72		321	90
			Calcium	<EAR	139	42	89	0.0603203	207	62	0.00128816	234	36	0.614259	136	130	0.413282	206	63	0.779119	223	46	0.234628	234	35	0.628835	195	74	0.0218922	175	92	4.40861e-05
				EAR<=,<RDA	69	14	20		96	7		89	14		60	42		79	24		89	14		91	12		79	24		90	13
				RDA<=	193	42	93		269	58		272	52		175	151		243	84		259	67		278	49		268	59		248	78
			Magnesium	<EAR	128	43	82	0.0326509	201	51	0.566268	217	36	0.326464	131	118	0.543276	192	60	0.319749	209	43	0.0324013	219	33	0.243869	175	77	0.000567299	166	85	0.00297432
				EAR<=,<RDA	68	10	21		82	17		88	10		58	41		80	19		89	10		90	9		80	19		77	21
				RDA<=	205	45	99		289	59		290	56		182	164		256	92		273	74		294	54		287	61		270	77
			Phosphorus	<AI	82	31	53	0.0392217	132	33	0.485213	144	22	0.564067	85	77	0.773148	127	38	0.624144	137	28	0.640644	141	24	0.728964	109	56	5.29228e-05	104	60	0.000615763
				AI<=	319	67	149		440	94		451	80		286	246		401	133		434	99		462	72		433	101		409	123
		Micro	Iron	<EAR	39	18	26	0.0323572	68	14	0.249162	75	8	0.21949	40	39	0.863265	64	19	0.417703	67	15	0.695501	65	17	0.0603718	48	34	3.15199e-05	48	33	0.00027253
				EAR<=,<RDA	26	11	20		42	15		51	6		31	26		39	18		49	8		53	4		42	15		35	22
				RDA<=	336	69	156		462	98		469	88		300	258		425	134		455	104		485	75		452	108		430	128
			Zinc	<EAR	93	32	60	0.0923077	145	39	0.425687	158	27	0.516667	99	82	0.633837	138	46	0.0324997	152	32	0.157871	157	27	0.094071	126	58	0.00276714	116	67	0.00075846
				EAR<=,<RDA	90	15	32		112	25		121	16		77	60		115	22		119	18		126	11		111	26		109	27
				RDA<=	218	51	110		315	63		316	59		195	181		275	103		300	77		320	58		305	73		288	89
			Copper	<EAR	18	9	15	0.0783855	34	8	0.858185	38	4	0.309616	17	23	0.358718	32	10	0.942368	33	9	0.838107	34	8	0.534256	23	19	7.99013e-05	22	19	0.00522327
			1	EAR<=,<RDA	26	12	15		44	8		48	5		28	24		41	12		44	9		44	8		35	18		36	17
			1	RDA<=	357	77	172		494	111		509	93		326	276		455	149		494	109		525	80		484	120		455	147
			Manganese	<AI	234	57	128	0.466246	339	79	0.541149	359	58	0.508534	220	194	0.838123	317	101	0.821459	342	75	0.861438	365	53	0.323222	306	112	0.000812507	291	125	0.0060906
				AI<=	167	41	74		233	48		236	44		151	129		211	70		229	52		238	43		236	45		222	58
	P values were calculated by χ2 tests.
					Number of remaining teeth								P-value
					0	1-4	5-9	10-14	15-19	20-24	25<=	Total
	Proteins			<EAR	3	3	2	4	2	12	29	55	0.887576
				EAR<=,<RDA	4	2	4	8	8	16	33	75
				RDA<=	23	12	28	41	50	126	282	562
			n-6 fatty acid	<AI	7	5	7	13	9	32	88	161	0.62186
				AI<=	23	12	27	40	51	122	256	531
			n-3 fatty acid	<AI	9	4	8	9	11	35	81	157	0.843975
				AI<=	21	13	26	44	49	119	263	535
			Fiber	<RDA	16	14	23	35	31	99	242	460	0.0459045
				RDA<=	14	3	11	18	29	55	102	232
	Vitamins	Fat-soluble	Vitamin A	<EAR	7	4	7	11	11	25	67	132	0.882115
				EAR<=,<RDA	20	11	22	32	33	102	210	430
				RDA<=	3	2	5	10	16	27	67	130
			Vitamin D	<AI	2	1	2	3	4	15	30	57	0.945102
				AI<=	28	16	32	50	56	139	314	635
			Vitamin E	<AI	7	7	8	12	11	26	81	152	0.317168
				AI<=	23	10	26	41	49	128	263	540
			Vitamin K	<AI	4	3	3	4	4	9	21	48	0.445839
				AI<=	26	14	31	49	56	145	323	644
		Water-soluble	Vitamin B1	<EAR	11	11	17	29	27	78	192	365	0.338055
				EAR<=,<RDA	5	2	3	7	5	15	46	83
				RDA<=	14	4	14	17	28	61	106	244
			Vitamin B2	<EAR	6	5	3	13	6	24	62	119	0.251167
				EAR<=,<RDA	2	3	7	2	8	17	44	83
				RDA<=	22	9	24	38	46	113	238	490
			Niacin	<EAR	8	8	9	17	11	29	80	162	0.138888
				EAR<=,<RDA	1	3	2	7	12	23	52	100
				RDA<=	21	6	23	29	37	102	212	430
			Vitamin B6	<EAR	0	0	1	0	2	1	4	8	0.836167
				EAR<=,<RDA	0	0	0	0	0	2	4	6
				RDA<=	30	17	33	53	58	151	336	678
			Vitamin B12	<EAR	2	3	2	5	2	12	27	53	0.563203
				EAR<=,<RDA	2	3	2	3	2	8	26	46
				RDA<=	26	11	30	45	56	134	291	593
			Folic acid	<EAR	2	4	1	5	3	8	17	40	0.291885
				EAR<=,<RDA	2	0	2	3	3	5	16	31
				RDA<=	26	13	31	45	54	141	311	621
			Pantothenic acid	<AI	5	5	5	9	7	19	47	97	0.597561
				AI<=	25	12	29	44	53	135	297	595
			Vitamin C	<EAR	4	6	3	9	8	21	55	106	0.402119
				EAR<=,<RDA	3	0	4	4	3	7	16	37
				RDA<=	23	11	27	40	49	126	273	549
	Minerals	Macro	Sodium	<DG	26	15	30	47	53	140	304	615	0.988424
				DG<=	4	2	4	6	7	14	40	77
			Potassium	<EAR	8	8	8	13	14	28	85	164	0.148086
				EAR<=,<RDA	0	3	6	12	8	28	63	120
				RDA<=	22	6	20	28	38	98	196	408
			Calcium	<EAR	11	11	15	19	22	59	131	268	0.174119
				EAR<=,<RDA	3	1	4	5	4	20	63	100
				RDA<=	16	5	15	29	34	75	150	324
			Magnesium	<EAR	8	10	13	20	18	49	132	250	0.574382
				EAR<=,<RDA	4	1	4	8	7	22	53	99
				RDA<=	18	6	17	25	35	83	159	343
			Phosphorus	<AI	7	7	9	15	11	32	83	164	0.499073
				AI<=	23	10	25	38	49	122	261	528
		Micro	Iron	<EAR	6	4	2	9	5	13	42	81	0.410716
				EAR<=,<RDA	1	2	5	4	5	14	25	56
				RDA<=	23	11	27	40	50	127	277	555
			Zinc	<EAR	9	7	10	16	14	35	92	183	0.387919
				EAR<=,<RDA	1	3	3	9	12	33	75	136
				RDA<=	20	7	21	28	34	86	177	373
			Copper	<EAR	2	2	3	5	5	7	16	40	0.664481
			1	EAR<=,<RDA	3	3	1	4	3	12	26	52
			1	RDA<=	25	12	30	44	52	135	302	600
			Manganese	<AI	13	12	19	34	32	92	212	414	0.383617
				AI<=	17	5	15	19	28	62	132	278
	P values were calculated by χ2 tests.

## Sheet: Table S4
	Table S4: Mean and median values of nutrition intakes against items of oral frail questionnaire
	Risk of oral frailty
				Low risk		Risk		High risk		P-value
				Mean(SD)	Median (25th-75th)	Mean(SD)	Median (25th-75th)	Mean(SD)	Median (25th-75th)
	Proteins			82.6+/-30.8	78.5(61.1-102.8)	75.3+/-27.6	73.9(55-91.3)	83.2+/-31.8	77.7(61.1-101)	0.2178
	Fats		Fats	61.5+/-21.6	59.8(47.7-73.3)	57.7+/-21.6	57.8(38.8-71.6)	61.5+/-22.5	58.4(45.1-75.2)	0.505997
			Saturated fatty acid	16.3+/-5.9	16(12.4-19.7)	15.3+/-5.9	15.1(10-19)	16.3+/-6.6	15.1(11.8-20.2)	0.707779
			n-6 fatty acid	3.24+/-1.48	3.02(2.22-3.94)	2.89+/-1.31	2.9(1.86-3.83)	3.24+/-1.57	2.96(2.15-4.06)	0.211443
			n-3 fatty acid	11.58+/-4.24	11.36(8.76-14.04)	10.91+/-4.09	10.96(7.55-13.57)	11.56+/-4.07	11.23(8.6-14.04)	0.493264
	Carbohydrates		Carbohydrate	242.3+/-82.5	232.3(186.2-286.7)	235.2+/-80.1	229(185.2-277.5)	250.5+/-86.7	243(191.2-306.1)	0.451892
			Fiber	16.2+/-6.3	15.5(11.5-20.3)	15.2+/-6.8	14.6(10-19.4)	15.3+/-6.6	14(10.7-19.7)	0.830924
	Vitamins	Fat-soluble	Vitamin A	992+/-585	901(601-1250)	905+/-408	821(569-1176)	926+/-481	853(549-1177)	0.298715
			Vitamin D	18.9+/-13.6	14.8(9.3-24.6)	16.3+/-11.9	12.1(7.9-22.7)	19.4+/-15	14.7(9.7-25.1)	0.170631
			Vitamin E	9.29+/-3.61	8.8(6.81-11.52)	8.76+/-3.66	8.98(5.57-11.37)	9.01+/-3.55	8.35(6.3-11.22)	0.40557
			Vitamin K	474+/-236	439(297-642)	408+/-219	388(231-540)	433+/-228	406(275-552)	0.0164825
		Water-soluble	Vitamin B1	0.97+/-0.34	0.93(0.74-1.2)	0.9+/-0.34	0.91(0.65-1.13)	0.94+/-0.35	0.89(0.69-1.16)	0.377544
			Vitamin B2	1.68+/-0.61	1.6(1.26-2.07)	1.51+/-0.55	1.53(1.04-1.93)	1.62+/-0.6	1.54(1.15-2.01)	0.125492
			Niacin	20.4+/-8.3	19.2(14.8-24.6)	18.6+/-7.2	17.3(13.8-23.2)	20.2+/-8.9	18.4(13.8-24.9)	0.263992
			Vitamin B6	1.6+/-0.62	1.52(1.17-1.96)	1.46+/-0.57	1.42(1.01-1.88)	1.56+/-0.65	1.44(1.1-1.97)	0.226927
			Vitamin B12	12.02+/-7.69	9.99(6.76-15.65)	10.45+/-6.25	9.25(5.82-14.32)	12.37+/-8.7	10.18(6.82-15.75)	0.200394
			Folic acid	477+/-192	450(334-605)	434+/-184	425(283-540)	440+/-188	402(306-561)	0.01772
			Pantothenic acid	8.01+/-2.87	7.79(5.93-9.93)	7.25+/-2.56	7.42(5.14-9.19)	7.81+/-2.81	7.37(5.73-9.62)	0.176483
			Vitamin C	177+/-80	165(119-231)	165+/-83	157(94-229)	160+/-84	142(102-202)	0.0232762
	Minerals	Macro	Sodium	4702+/-1557	4469(3650-5667)	4526+/-1486	4502(3459-5330)	4898+/-1676	4638(3725-5947)	0.379966
			Potassium	3357+/-1247	3179(2475-4098)	3074+/-1238	2946(2090-4035)	3170+/-1269	2975(2203-4019)	0.095324
			Calcium	733+/-303	687(505-917)	638+/-293	630(404-814)	699+/-309	655(480-893)	0.0410489
			Magnesium	317+/-110	303(238-389)	286+/-107	279(198-353)	308+/-116	298(217-374)	0.0843311
			Phosphorus	1283+/-476	1220(942-1578)	1163+/-444	1136(853-1453)	1270+/-496	1207(922-1547)	0.197317
		Micro	Iron	10.13+/-3.7	9.57(7.55-12.91)	9.27+/-3.57	9.2(6.35-11.38)	9.85+/-3.81	9.35(7.12-12.07)	0.171317
			Zinc	9.25+/-3.13	9(7.05-11.06)	8.6+/-3.05	8.33(6.62-10.12)	9.3+/-3.26	9.03(7.06-11.07)	0.261874
			Copper	1.33+/-0.45	1.27(1.01-1.6)	1.23+/-0.44	1.19(0.91-1.45)	1.31+/-0.48	1.28(0.97-1.55)	0.246479
			Manganese	3.49+/-1.2	3.46(2.64-4.2)	3.29+/-1.16	3.15(2.34-4.12)	3.42+/-1.28	3.27(2.52-4.35)	0.393376
	P values were calculated by Kruskal Wallis tests.
	Three items, difficult to eat hard food, choking, and using denture are weighted as two point and others as one point. The screening criteria is defined by the sum of the scores: Low risk for 0-2 points, risk for 3 point and high risk for more than 4 point.
	Nutrients intakes that had significantly co-related with oral frailty (Redisplaying)
				Oral fertility	Yes		No		P-value
					Mean(SD)	Median (25th-75th)	Mean(SD)	Median (25th-75th)
	Proteins			Brushing teeth at least twice a day	83.2+/-31.1	78.8(61.9-101.5)	76.5+/-29	74.1(54.9-96.7)	0.0199526
	Fats		Fats	Regular attendance of dental clinic	61.7+/-21.4	60.1(46.7-73.8)	58.7+/-22.9	57.3(41.5-71.5)	0.0322051
			n-6 fatty acid	Brushing teeth at least twice a day	3.25+/-1.51	3.02(2.23-4)	2.98+/-1.41	2.8(1.85-3.8)	0.0277597
	Carbohydrates		Fiber	Regular attendance of dental clinic	16.3+/-6.4	15.7(11.5-20.4)	14.5+/-6.4	12.9(10.1-18.8)	2.00812e-05
	Vitamins	Fat-soluble	Vitamin A	Regular attendance of dental clinic	991+/-546	921(616-1249)	877+/-499	802(517-1067)	0.000602606
			Vitamin D	Brushing teeth at least twice a day	19.1+/-14.1	14.9(9.3-25.1)	16.8+/-12.7	12.7(9.1-21.2)	0.0226811
			Vitamin E	Brushing teeth at least twice a day	9.33+/-3.61	8.82(6.65-11.57)	8.43+/-3.48	8.16(5.82-10.69)	0.0150232
				Regular attendance of dental clinic	9.36+/-3.6	8.9(6.91-11.58)	8.51+/-3.52	8.23(5.87-10.75)	0.00355877
			Vitamin K	Brushing teeth at least twice a day	473+/-228	443(303-632)	380+/-234	333(235-470)	1.03569e-06
				Regular attendance of dental clinic	470+/-238	435(297-626)	406+/-210	372(255-535)	0.000828548
		Water-soluble	Vitamin B1	Brushing teeth at least twice a day	0.97+/-0.34	0.94(0.74-1.2)	0.86+/-0.33	0.87(0.64-1.08)	0.00145894
				Regular attendance of dental clinic	0.97+/-0.34	0.94(0.74-1.19)	0.9+/-0.35	0.83(0.63-1.14)	0.00558939
			Vitamin B2	Brushing teeth at least twice a day	1.68+/-0.6	1.61(1.25-2.05)	1.48+/-0.58	1.39(1.06-1.91)	0.000519615
				Regular attendance of dental clinic	1.67+/-0.59	1.6(1.26-2.02)	1.53+/-0.61	1.43(1.08-1.96)	0.00201034
			Niacin	Brushing teeth at least twice a day	20.4+/-8.5	19.2(14.8-24.6)	18.7+/-7.7	17.4(13-24.4)	0.0217633
			Vitamin B6	Brushing teeth at least twice a day	1.6+/-0.62	1.53(1.16-2)	1.44+/-0.6	1.37(1.01-1.85)	0.00344849
				Regular attendance of dental clinic	1.6+/-0.61	1.53(1.17-1.96)	1.48+/-0.64	1.36(1.05-1.91)	0.00839837
			Folic acid	Brushing teeth at least twice a day	475+/-188	450(334-594)	406+/-189	364(274-529)	2.45766e-05
				Regular attendance of dental clinic	477+/-191	450(335-595)	414+/-180	385(270-539)	4.25956e-05
			Pantothenic acid	Brushing teeth at least twice a day	8.03+/-2.83	7.81(5.93-9.88)	7.14+/-2.66	7.1(5.17-8.79)	0.00069299
				Regular attendance of dental clinic	8+/-2.81	7.82(6.01-9.59)	7.4+/-2.79	6.93(5.37-9.38)	0.00699969
			Vitamin C	Brushing teeth at least twice a day	177+/-82	163(119-232)	144+/-77	134(82-187)	7.07073e-06
				Regular attendance of dental clinic	177+/-82	167(119-230)	150+/-79	139(83-197)	2.80893e-05
				Difficult to eat hard food	173+/-82	161(112-227)	159+/-84	141(101-198)	0.0331989
	Minerals	Macro	Potassium	Brushing teeth at least twice a day	3365+/-1253	3179(2479-4163)	2891+/-1197	2649(2089-3602)	4.1447e-05
				Regular attendance of dental clinic	3357+/-1249	3187(2466-4115)	3003+/-1242	2686(2139-3906)	0.000590358
			Calcium	Brushing teeth at least twice a day	731+/-305	697(500-908)	632+/-293	591(438-797)	0.00061762
				Regular attendance of dental clinic	728+/-300	687(507-895)	659+/-313	575(427-890)	0.0042995
			Magnesium	Brushing teeth at least twice a day	317+/-111	306(237-388)	282+/-112	269(196-340)	0.000236915
				Regular attendance of dental clinic	317+/-110	307(240-384)	290+/-114	265(205-363)	0.00166443
			Phosphorus	Brushing teeth at least twice a day	1288+/-482	1234(939-1559)	1168+/-457	1115(822-1450)	0.00564014
				Regular attendance of dental clinic	1284+/-470	1236(948-1545)	1202+/-499	1115(837-1519)	0.017824
		Micro	Iron	Regular attendance of dental clinic	10.18+/-3.68	9.74(7.61-12.69)	9.23+/-3.74	8.57(6.35-11.74)	0.000867743
				Brushing teeth at least twice a day	10.18+/-3.7	9.67(7.45-12.75)	9.02+/-3.68	8.53(6.28-10.9)	0.000450493
			Zinc	Brushing teeth at least twice a day	9.31+/-3.18	9.03(7.06-10.99)	8.66+/-3.03	8.3(6.38-10.56)	0.0256688
				Regular attendance of dental clinic	9.3+/-3.12	9.07(7.09-10.98)	8.81+/-3.24	8.22(6.52-10.69)	0.0345135
			Copper	Brushing teeth at least twice a day	1.34+/-0.45	1.29(1.01-1.6)	1.21+/-0.46	1.15(0.89-1.44)	0.000656452
				Regular attendance of dental clinic	1.33+/-0.45	1.29(1.02-1.59)	1.24+/-0.48	1.16(0.91-1.49)	0.00335898
			Manganese	Brushing teeth at least twice a day	3.52+/-1.21	3.47(2.63-4.3)	3.17+/-1.22	3.05(2.27-3.98)	0.000885573
				Regular attendance of dental clinic	3.53+/-1.21	3.49(2.63-4.31)	3.2+/-1.22	3.05(2.27-3.9)	0.00102352
	Nutritional intakes for each items of questionnaire
	Difficult to eat hard food
				Yes		No		P-value
				Mean(SD)	Median (25th-75th)	Mean(SD)	Median (25th-75th)
	Proteins			81.7+/-30.6	78.3(60-100.3)	82.1+/-31.7	74.1(61.8-105.1)	0.739315
	Fats		Fats	60.8+/-21.7	59.4(45.8-73.2)	61.7+/-22.9	57.4(46.4-74.9)	0.65318
			Saturated fatty acid	16.2+/-6	15.8(12-19.7)	16.1+/-6.4	14.6(11.6-19.7)	0.395632
			n-6 fatty acid	3.18+/-1.49	2.96(2.16-3.92)	3.27+/-1.49	2.96(2.25-4.17)	0.753292
			n-3 fatty acid	11.43+/-4.16	11.29(8.59-13.84)	11.72+/-4.24	11.04(8.65-14.54)	0.877998
	Carbohydrates		Carbohydrate	243.9+/-84.7	233.8(186.8-289.5)	242.3+/-77.6	234(186.6-290)	0.877998
			Fiber	16+/-6.5	15.3(11.3-20.2)	15.2+/-6.4	13.8(10.5-19.7)	0.264152
	Vitamins	Fat-soluble	Vitamin A	962+/-534	877(597-1192)	960+/-546	872(536-1240)	0.378468
			Vitamin D	18.5+/-13.5	14.6(9.1-24.5)	19.5+/-15.1	13.5(10-23.9)	0.554714
			Vitamin E	9.16+/-3.58	8.83(6.59-11.31)	9.05+/-3.71	8.14(6.38-11.39)	0.277172
			Vitamin K	457+/-233	433(288-601)	438+/-231	406(275-576)	0.204837
		Water-soluble	Vitamin B1	0.95+/-0.34	0.93(0.72-1.18)	0.93+/-0.36	0.84(0.66-1.17)	0.150182
			Vitamin B2	1.64+/-0.6	1.59(1.23-2)	1.61+/-0.59	1.47(1.17-2.05)	0.477572
			Niacin	20.1+/-8.3	19.1(14.5-24.5)	20+/-8.9	17.8(13.7-24.7)	0.605584
			Vitamin B6	1.58+/-0.62	1.52(1.15-1.95)	1.53+/-0.63	1.39(1.11-1.98)	0.195287
			Vitamin B12	11.81+/-7.83	9.8(6.53-15.35)	12.35+/-7.86	10.41(6.77-15.77)	0.489397
			Folic acid	464+/-190	443(327-586)	444+/-193	397(305-565)	0.108809
			Pantothenic acid	7.88+/-2.83	7.77(5.81-9.59)	7.7+/-2.78	7.12(5.85-9.59)	0.34872
			Vitamin C	173+/-82	161(112-227)	159+/-84	141(101-198)	0.0331989
	Minerals	Macro	Sodium	4703+/-1553	4523(3641-5623)	4878+/-1727	4569(3654-5897)	0.684659
			Potassium	3294+/-1254	3147(2394-4087)	3128+/-1259	2804(2176-3977)	0.0921416
			Calcium	713+/-303	682(498-892)	697+/-314	614(478-897)	0.411109
			Magnesium	311+/-111	298(232-378)	305+/-115	277(217-379)	0.300121
			Phosphorus	1263+/-474	1219(915-1534)	1259+/-501	1123(927-1550)	0.551788
		Micro	Iron	9.96+/-3.7	9.48(7.38-12.57)	9.83+/-3.82	9.06(7.05-12.16)	0.355508
			Zinc	9.18+/-3.14	8.92(6.98-10.91)	9.17+/-3.25	8.62(7.03-11.08)	0.597468
			Copper	1.31+/-0.46	1.26(0.99-1.59)	1.29+/-0.44	1.21(0.97-1.55)	0.376629
			Manganese	3.46+/-1.23	3.37(2.59-4.23)	3.36+/-1.18	3.27(2.47-4.3)	0.423944
	P values were calculated by Mann Whitney's U tests.
	Choking
				Yes		No		P-value
				Mean(SD)	Median (25th-75th)	Mean(SD)	Median (25th-75th)
	Proteins			81.2+/-30.7	76.4(59.2-100.7)	85.2+/-30.8	80(65.5-100.5)	0.211607
	Fats		Fats	60.6+/-21.9	58.8(45.8-73.3)	63.1+/-21.7	62.1(47.4-74.8)	0.235272
			Saturated fatty acid	16.1+/-6.1	15.8(11.9-19.5)	16.6+/-6.2	15.5(12-20.4)	0.434
			n-6 fatty acid	3.17+/-1.51	2.95(2.15-3.93)	3.33+/-1.35	3.17(2.45-4.16)	0.169369
			n-3 fatty acid	11.4+/-4.19	11.11(8.44-13.89)	11.98+/-4.09	11.8(8.93-13.93)	0.165927
	Carbohydrates		Carbohydrate	242.7+/-85.3	231.8(184.8-289.1)	249.7+/-71.7	250.4(196.7-295.1)	0.221702
			Fiber	15.7+/-6.4	15(10.8-19.8)	16.6+/-6.8	15.7(12-20.6)	0.0636366
	Vitamins	Fat-soluble	Vitamin A	961+/-546	876(575-1196)	965+/-476	878(594-1237)	0.681156
			Vitamin D	18.4+/-13.6	14(9.1-23.7)	20+/-14.8	16.6(10-25.9)	0.234224
			Vitamin E	9.06+/-3.58	8.61(6.46-11.3)	9.62+/-3.66	9.15(7.05-11.62)	0.142274
			Vitamin K	448+/-230	424(282-589)	485+/-244	442(312-603)	0.271739
		Water-soluble	Vitamin B1	0.94+/-0.34	0.9(0.69-1.18)	1+/-0.36	0.96(0.76-1.16)	0.120154
			Vitamin B2	1.63+/-0.61	1.58(1.21-2.02)	1.68+/-0.57	1.63(1.28-1.97)	0.463301
			Niacin	20+/-8.4	18.4(14.1-24.6)	20.6+/-8.3	19.5(15.7-24.4)	0.328214
			Vitamin B6	1.56+/-0.62	1.46(1.12-1.95)	1.64+/-0.61	1.58(1.21-1.98)	0.183324
			Vitamin B12	11.86+/-7.92	9.81(6.5-15.37)	12.16+/-7.32	10.9(6.91-15.31)	0.553241
			Folic acid	458+/-189	428(320-586)	477+/-195	448(334-570)	0.530676
			Pantothenic acid	7.79+/-2.83	7.51(5.74-9.59)	8.17+/-2.75	8.01(6.27-9.57)	0.245288
			Vitamin C	168+/-80	156(108-223)	184+/-92	175(120-222)	0.20091
	Minerals	Macro	Sodium	4686+/-1577	4472(3606-5608)	5012+/-1609	4795(3880-6002)	0.0957335
			Potassium	3238+/-1247	3055(2343-4058)	3428+/-1299	3312(2484-4205)	0.200723
			Calcium	704+/-302	667(486-892)	748+/-320	711(518-904)	0.211997
			Magnesium	307+/-112	292(227-378)	325+/-110	321(246-378)	0.171527
			Phosphorus	1253+/-477	1199(904-1542)	1319+/-491	1250(985-1546)	0.212192
		Micro	Iron	9.87+/-3.72	9.25(7.22-12.52)	10.35+/-3.68	10.03(7.65-12.51)	0.290745
			Zinc	9.12+/-3.16	8.85(6.94-10.85)	9.5+/-3.12	8.98(7.43-11.16)	0.244208
			Copper	1.3+/-0.46	1.23(0.98-1.58)	1.36+/-0.43	1.3(1.08-1.56)	0.210442
			Manganese	3.43+/-1.23	3.34(2.54-4.23)	3.52+/-1.15	3.56(2.68-4.28)	0.678426
	P values were calculated by Mann Whitney's U tests.
	Using denture
				Yes		No		P-value
				Mean(SD)	Median (25th-75th)	Mean(SD)	Median (25th-75th)
	Proteins			80.9+/-30.8	76.1(59.6-98.2)	82.8+/-30.6	78.1(60.8-101.3)	0.398664
	Fats		Fats	60.2+/-21.7	58.5(46.6-71.5)	61.8+/-22	59.4(45.5-75.8)	0.349927
			Saturated fatty acid	16+/-5.8	15.8(12.2-19.4)	16.3+/-6.4	15.6(11.8-20.3)	0.365868
			n-6 fatty acid	3.16+/-1.49	2.94(2.17-3.87)	3.23+/-1.49	3.01(2.15-4.06)	0.527752
			n-3 fatty acid	11.4+/-4.31	11.17(8.59-13.83)	11.58+/-4.02	11.35(8.6-14.07)	0.436144
	Carbohydrates		Carbohydrate	240.7+/-79.7	232.7(185.5-285.1)	247+/-87.6	234(187.5-297)	0.558459
			Fiber	15.7+/-6.4	15.2(11-19.8)	15.9+/-6.6	15(11.2-20.1)	0.0939551
	Vitamins	Fat-soluble	Vitamin A	958+/-578	867(573-1184)	966+/-484	881(597-1246)	0.557949
			Vitamin D	18.4+/-13.3	14.8(9.3-23.8)	18.9+/-14.4	14(9.2-25)	0.819102
			Vitamin E	9.12+/-3.66	8.74(6.56-11.12)	9.16+/-3.53	8.7(6.41-11.62)	0.774283
			Vitamin K	460+/-237	433(272-621)	446+/-227	424(299-574)	0.515176
		Water-soluble	Vitamin B1	0.94+/-0.34	0.89(0.71-1.16)	0.96+/-0.34	0.92(0.7-1.18)	0.518367
			Vitamin B2	1.63+/-0.61	1.58(1.21-2.04)	1.64+/-0.59	1.59(1.23-1.98)	0.794412
			Niacin	19.9+/-8.4	18.9(14.3-24)	20.3+/-8.4	18.4(14.3-24.9)	0.439731
			Vitamin B6	1.55+/-0.62	1.49(1.13-1.91)	1.58+/-0.63	1.5(1.13-2)	0.525026
			Vitamin B12	11.73+/-7.54	9.85(6.56-15.14)	12.11+/-8.16	9.97(6.46-15.72)	0.773992
			Folic acid	463+/-194	440(320-593)	459+/-186	429(324-572)	0.879767
			Pantothenic acid	7.82+/-2.84	7.58(5.8-9.6)	7.88+/-2.8	7.68(5.85-9.58)	0.766447
			Vitamin C	171+/-82	160(110-227)	169+/-83	156(110-217)	0.801153
	Minerals	Macro	Sodium	4677+/-1545	4465(3683-5641)	4799+/-1629	4572(3582-5690)	0.572323
			Potassium	3268+/-1251	3111(2356-4078)	3261+/-1263	3090(2348-4060)	0.968056
			Calcium	715+/-300	677(497-901)	705+/-311	676(486-889)	0.556419
			Magnesium	309+/-110	296(230-383)	311+/-113	298(234-374)	0.978651
			Phosphorus	1255+/-474	1197(913-1557)	1271+/-485	1228(923-1538)	0.717968
		Micro	Iron	9.89+/-3.74	9.27(7.15-12.75)	9.98+/-3.7	9.58(7.4-12.16)	0.718252
			Zinc	9.07+/-3.13	8.77(6.93-10.87)	9.29+/-3.19	9.1(7.04-11.03)	0.424604
			Copper	1.3+/-0.45	1.26(0.99-1.59)	1.32+/-0.47	1.24(0.99-1.56)	0.80086
			Manganese	3.44+/-1.17	3.38(2.63-4.17)	3.45+/-1.27	3.3(2.36-4.29)	0.77254
	P values were calculated by Mann Whitney's U tests.
	Xerostomia
				Yes		No		P-value
				Mean(SD)	Median (25th-75th)	Mean(SD)	Median (25th-75th)
	Proteins			81+/-29.6	76.1(59.7-97.7)	84.1+/-34	80.1(61.8-105.3)	0.366836
	Fats		Fats	60.6+/-20.8	59(46.5-72.8)	62+/-24.8	59.2(43.8-74.9)	0.857184
			Saturated fatty acid	16+/-5.8	15.6(12.2-19.4)	16.6+/-6.8	15.9(11.6-20.7)	0.514721
			n-6 fatty acid	3.17+/-1.38	2.96(2.18-3.91)	3.26+/-1.78	3.02(2.15-4.04)	0.873977
			n-3 fatty acid	11.44+/-3.99	11.25(8.6-13.84)	11.61+/-4.71	11.35(8.61-14.03)	0.912909
	Carbohydrates		Carbohydrate	242.3+/-82.7	233.9(184.4-288.2)	248+/-85.8	232.8(192-295.2)	0.465208
			Fiber	15.8+/-6.5	15.1(11-20)	15.7+/-6.3	15.3(11.4-19.9)	0.181904
	Vitamins	Fat-soluble	Vitamin A	959+/-501	877(582-1186)	970+/-633	861(568-1253)	0.819392
			Vitamin D	18.2+/-13.3	14.3(9.2-23.5)	19.9+/-15.1	14.6(9.5-26.4)	0.25743
			Vitamin E	9.11+/-3.51	8.68(6.56-11.29)	9.25+/-3.87	8.91(6.47-11.48)	0.843863
			Vitamin K	452+/-234	426(286-591)	457+/-227	434(290-594)	0.929169
		Water-soluble	Vitamin B1	0.95+/-0.34	0.9(0.71-1.18)	0.96+/-0.36	0.93(0.71-1.16)	0.671902
			Vitamin B2	1.62+/-0.58	1.57(1.22-1.99)	1.69+/-0.66	1.64(1.2-2.07)	0.405999
			Niacin	19.9+/-8.1	18.4(14.2-24.4)	20.5+/-9.1	19.4(14.7-24.8)	0.558708
			Vitamin B6	1.56+/-0.61	1.49(1.13-1.95)	1.58+/-0.65	1.55(1.11-1.96)	0.750748
			Vitamin B12	11.69+/-7.17	9.82(6.45-15.17)	12.57+/-9.59	10.03(7.12-16.14)	0.535507
			Folic acid	461+/-192	430(325-582)	459+/-184	438(314-589)	0.93887
			Pantothenic acid	7.79+/-2.74	7.48(5.84-9.45)	8.03+/-3.04	8.05(5.79-9.67)	0.48678
			Vitamin C	170+/-82	157(112-222)	172+/-81	162(102-226)	0.636061
	Minerals	Macro	Sodium	4700+/-1548	4469(3650-5628)	4835+/-1694	4805(3547-5769)	0.339507
			Potassium	3248+/-1250	3092(2353-4047)	3319+/-1275	3194(2337-4155)	0.585678
			Calcium	700+/-296	669(489-886)	740+/-330	694(500-935)	0.26148
			Magnesium	308+/-111	293(232-374)	316+/-115	320(230-383)	0.472697
			Phosphorus	1250+/-466	1203(920-1512)	1302+/-517	1286(918-1626)	0.290663
		Micro	Iron	9.89+/-3.68	9.29(7.32-12.47)	10.07+/-3.85	9.85(7.07-12.7)	0.662394
			Zinc	9.12+/-3.05	8.79(6.97-10.9)	9.35+/-3.48	9.1(7-10.98)	0.568714
			Copper	1.3+/-0.45	1.24(0.99-1.58)	1.33+/-0.48	1.3(0.99-1.58)	0.637928
			Manganese	3.44+/-1.23	3.36(2.53-4.22)	3.45+/-1.18	3.34(2.61-4.31)	0.732965
	P values were calculated by Mann Whitney's U tests.
	Less frequently going out
				Yes		No		P-value
				Mean(SD)	Median (25th-75th)	Mean(SD)	Median (25th-75th)
	Proteins			81.3+/-29.7	75.9(60.5-99.3)	84+/-35.3	82.3(60.2-105)	0.32437
	Fats		Fats	61+/-21	59.1(46.5-73.2)	60.8+/-25.4	58.3(41.9-74.9)	0.676161
			Saturated fatty acid	16.2+/-5.9	15.8(12-19.9)	16.1+/-7	15.6(11.5-19.3)	0.60075
			n-6 fatty acid	3.17+/-1.39	2.95(2.17-3.93)	3.28+/-1.88	3.04(2.06-4.06)	0.68472
			n-3 fatty acid	11.53+/-4.06	11.25(8.74-13.96)	11.27+/-4.68	11.41(7.96-13.82)	0.345088
	Carbohydrates		Carbohydrate	242.9+/-83.3	232.5(186.5-286.7)	247.4+/-84.2	238.6(187.9-308.4)	0.377841
			Fiber	15.8+/-6.5	15(11-19.7)	15.8+/-6.3	15.7(11-20.6)	0.957604
	Vitamins	Fat-soluble	Vitamin A	956+/-494	881(590-1179)	985+/-701	861(551-1278)	0.98389
			Vitamin D	18.2+/-13.3	13.9(9.3-23.6)	20.5+/-15.8	16.7(9.2-27.1)	0.0772407
			Vitamin E	9.13+/-3.52	8.65(6.59-11.3)	9.17+/-3.98	8.98(6.13-11.44)	0.954022
			Vitamin K	451+/-231	425(287-594)	467+/-239	446(266-591)	0.445657
		Water-soluble	Vitamin B1	0.95+/-0.34	0.9(0.71-1.16)	0.95+/-0.36	0.91(0.7-1.2)	0.716809
			Vitamin B2	1.63+/-0.58	1.58(1.22-2)	1.68+/-0.68	1.73(1.2-2.07)	0.356898
			Niacin	20.1+/-8	18.6(14.4-24.6)	20.1+/-9.7	19(13.4-24.4)	0.894521
			Vitamin B6	1.56+/-0.61	1.48(1.14-1.94)	1.58+/-0.68	1.53(1.07-2)	0.752728
			Vitamin B12	11.72+/-7.17	9.79(6.75-15.16)	12.76+/-10.35	10.43(6.25-16.1)	0.375215
			Folic acid	459+/-190	428(326-580)	467+/-193	462(311-599)	0.519289
			Pantothenic acid	7.82+/-2.78	7.48(5.86-9.45)	7.97+/-2.99	8.23(5.62-9.84)	0.376264
			Vitamin C	171+/-84	158(110-223)	169+/-75	160(110-222)	0.751251
	Minerals	Macro	Sodium	4693+/-1537	4459(3665-5614)	4916+/-1782	4905(3519-5981)	0.107236
			Potassium	3260+/-1253	3088(2353-4042)	3288+/-1271	3232(2345-4196)	0.482466
			Calcium	702+/-297	669(490-888)	746+/-338	737(503-931)	0.0888979
			Magnesium	309+/-110	290(233-373)	316+/-119	329(221-390)	0.377841
			Phosphorus	1254+/-465	1183(923-1517)	1303+/-540	1299(894-1649)	0.243996
		Micro	Iron	9.9+/-3.67	9.3(7.32-12.42)	10.11+/-3.93	10.51(7.16-12.73)	0.460895
			Zinc	9.14+/-3.08	8.77(6.99-10.87)	9.35+/-3.5	9.33(7-11.07)	0.369738
			Copper	1.31+/-0.45	1.24(1-1.58)	1.32+/-0.48	1.33(0.94-1.63)	0.470714
			Manganese	3.43+/-1.21	3.36(2.54-4.19)	3.48+/-1.24	3.33(2.63-4.44)	0.512687
	P values were calculated by Mann Whitney's U tests.
	Feasible to chew hard food
				Yes		No		P-value
				Mean(SD)	Median (25th-75th)	Mean(SD)	Median (25th-75th)
	Proteins			81.2+/-30	77(60.1-98.5)	85.5+/-34.7	82.5(61.4-107.3)	0.424684
	Fats		Fats	60.8+/-21.5	59.3(46.3-73.2)	61.5+/-24.1	57.5(45.5-76.4)	0.802756
			Saturated fatty acid	16.1+/-5.9	15.8(11.9-19.7)	16.4+/-7	15.1(12-20)	0.792564
			n-6 fatty acid	3.17+/-1.43	2.95(2.17-3.92)	3.34+/-1.79	3.02(2.16-4.17)	0.715813
			n-3 fatty acid	11.49+/-4.17	11.29(8.59-13.86)	11.43+/-4.24	11.02(8.65-14.43)	0.724772
	Carbohydrates		Carbohydrate	242.4+/-81.5	232.1(186.8-288.1)	251.6+/-95.2	242.4(183.4-300.5)	0.530367
			Fiber	15.8+/-6.4	15.1(11.2-20)	15.9+/-7	15.2(10.1-20.6)	0.676161
	Vitamins	Fat-soluble	Vitamin A	961+/-545	872(581-1199)	963+/-479	894(561-1193)	0.838724
			Vitamin D	18.3+/-13.2	14.1(9.2-23.8)	21.1+/-17.2	16.1(9.8-25.7)	0.283211
			Vitamin E	9.12+/-3.59	8.69(6.55-11.22)	9.25+/-3.65	9.15(6.49-11.95)	0.699221
			Vitamin K	456+/-235	428(288-600)	437+/-218	425(275-573)	0.616617
		Water-soluble	Vitamin B1	0.95+/-0.34	0.9(0.71-1.16)	0.97+/-0.36	0.96(0.68-1.26)	0.557816
			Vitamin B2	1.63+/-0.6	1.58(1.22-1.99)	1.68+/-0.63	1.66(1.21-2.12)	0.521843
			Niacin	20+/-8.1	18.6(14.4-24.2)	20.7+/-9.7	20.1(13.8-26.1)	0.579219
			Vitamin B6	1.56+/-0.61	1.46(1.13-1.93)	1.62+/-0.68	1.61(1.11-2.07)	0.523613
			Vitamin B12	11.68+/-7.33	9.8(6.52-15.26)	13.34+/-10.39	10.72(7.04-15.9)	0.388992
			Folic acid	461+/-190	429(324-582)	457+/-195	447(302-596)	0.890924
			Pantothenic acid	7.81+/-2.81	7.54(5.78-9.44)	8.05+/-2.86	7.99(6.03-9.94)	0.487443
			Vitamin C	170+/-82	157(112-222)	173+/-86	171(104-226)	0.801073
	Minerals	Macro	Sodium	4712+/-1557	4491(3643-5660)	4865+/-1750	4756(3626-5699)	0.572906
			Potassium	3256+/-1245	3077(2356-4042)	3324+/-1327	3345(2182-4230)	0.569947
			Calcium	706+/-302	672(491-886)	733+/-322	709(502-917)	0.551253
			Magnesium	309+/-110	292(232-375)	316+/-122	324(219-404)	0.638229
			Phosphorus	1255+/-471	1201(915-1517)	1311+/-525	1276(954-1671)	0.468207
		Micro	Iron	9.89+/-3.66	9.33(7.3-12.36)	10.22+/-4.08	10.25(7.19-13.35)	0.515146
			Zinc	9.14+/-3.11	8.82(7-10.79)	9.42+/-3.48	9.12(6.95-11.68)	0.621221
			Copper	1.3+/-0.45	1.24(0.99-1.58)	1.35+/-0.51	1.3(0.97-1.68)	0.484378
			Manganese	3.43+/-1.19	3.34(2.59-4.17)	3.53+/-1.39	3.48(2.45-4.59)	0.560745
	P values were calculated by Mann Whitney's U tests.
	Brushing teeth at least twice a day
				Yes		No		P-value
				Mean(SD)	Median (25th-75th)	Mean(SD)	Median (25th-75th)
	Proteins			83.2+/-31.1	78.8(61.9-101.5)	76.5+/-29	74.1(54.9-96.7)	0.0199526
	Fats		Fats	61.7+/-21.7	59.3(47.2-73.4)	58.1+/-22.4	57.9(42.6-73.9)	0.146252
			Saturated fatty acid	16.4+/-6	15.8(12.3-20)	15.4+/-6.2	15.3(10.6-18.9)	0.791414
			n-6 fatty acid	3.25+/-1.51	3.02(2.23-4)	2.98+/-1.41	2.8(1.85-3.8)	0.0277597
			n-3 fatty acid	11.63+/-4.12	11.42(8.75-13.93)	10.93+/-4.32	10.95(7.95-13.62)	0.0777415
	Carbohydrates		Carbohydrate	244.5+/-83.3	234.2(187.3-287.7)	240.4+/-84	231.6(181.7-295.4)	0.475995
			Fiber	16.3+/-6.4	15.6(11.5-20.3)	13.9+/-6.4	13.1(9.5-17.5)	0.908585
	Vitamins	Fat-soluble	Vitamin A	981+/-552	894(589-1252)	889+/-465	788(570-1125)	0.0506184
			Vitamin D	19.1+/-14.1	14.9(9.3-25.1)	16.8+/-12.7	12.7(9.1-21.2)	0.0226811
			Vitamin E	9.33+/-3.61	8.82(6.65-11.57)	8.43+/-3.48	8.16(5.82-10.69)	0.0150232
			Vitamin K	473+/-228	443(303-632)	380+/-234	333(235-470)	1.03569e-06
		Water-soluble	Vitamin B1	0.97+/-0.34	0.94(0.74-1.2)	0.86+/-0.33	0.87(0.64-1.08)	0.00145894
			Vitamin B2	1.68+/-0.6	1.61(1.25-2.05)	1.48+/-0.58	1.39(1.06-1.91)	0.000519615
			Niacin	20.4+/-8.5	19.2(14.8-24.6)	18.7+/-7.7	17.4(13-24.4)	0.0217633
			Vitamin B6	1.6+/-0.62	1.53(1.16-2)	1.44+/-0.6	1.37(1.01-1.85)	0.00344849
			Vitamin B12	12.03+/-7.91	10.04(6.79-15.46)	11.44+/-7.53	9.48(5.96-15.14)	0.116196
			Folic acid	475+/-188	450(334-594)	406+/-189	364(274-529)	2.45766e-05
			Pantothenic acid	8.03+/-2.83	7.81(5.93-9.88)	7.14+/-2.66	7.1(5.17-8.79)	0.00069299
			Vitamin C	177+/-82	163(119-232)	144+/-77	134(82-187)	7.07073e-06
	Minerals	Macro	Sodium	4747+/-1604	4526(3646-5628)	4682+/-1515	4533(3631-5717)	0.693852
			Potassium	3365+/-1253	3179(2479-4163)	2891+/-1197	2649(2089-3602)	4.1447e-05
			Calcium	731+/-305	697(500-908)	632+/-293	591(438-797)	0.00061762
			Magnesium	317+/-111	306(237-388)	282+/-112	269(196-340)	0.000236915
			Phosphorus	1288+/-482	1234(939-1559)	1168+/-457	1115(822-1450)	0.00564014
		Micro	Iron	10.18+/-3.7	9.67(7.45-12.75)	9.02+/-3.68	8.53(6.28-10.9)	0.000450493
			Zinc	9.31+/-3.18	9.03(7.06-10.99)	8.66+/-3.03	8.3(6.38-10.56)	0.0256688
			Copper	1.34+/-0.45	1.29(1.01-1.6)	1.21+/-0.46	1.15(0.89-1.44)	0.000656452
			Manganese	3.52+/-1.21	3.47(2.63-4.3)	3.17+/-1.22	3.05(2.27-3.98)	0.000885573
	P values were calculated by Mann Whitney's U tests.
	Regular attendance of dental clinic
				Yes		No		P-value
				Mean(SD)	Median (25th-75th)	Mean(SD)	Median (25th-75th)
	Proteins			82.8+/-30.2	78.4(62.3-101.4)	78.9+/-32.1	74.3(57.2-96.5)	0.052257
	Fats		Fats	61.7+/-21.4	60.1(46.7-73.8)	58.7+/-22.9	57.3(41.5-71.5)	0.0322051
			Saturated fatty acid	16.4+/-5.9	16(12.3-19.9)	15.6+/-6.6	14.6(11.4-19.1)	0.128794
			n-6 fatty acid	3.22+/-1.43	3.02(2.24-3.94)	3.12+/-1.64	2.92(2.07-3.91)	0.128607
			n-3 fatty acid	11.64+/-4.18	11.37(8.71-14.02)	11.02+/-4.13	10.92(8.05-13.86)	0.0568866
	Carbohydrates		Carbohydrate	246+/-81.9	236.7(189.4-293.2)	237+/-87.8	230.5(174.1-281.5)	0.0957831
			Fiber	16.3+/-6.4	15.7(11.5-20.4)	14.5+/-6.4	12.9(10.1-18.8)	2.00812e-05
	Vitamins	Fat-soluble	Vitamin A	991+/-546	921(616-1249)	877+/-499	802(517-1067)	0.000602606
			Vitamin D	18.7+/-13.4	14.5(9.6-24.3)	18.5+/-15.1	14.2(7.8-23.7)	0.206091
			Vitamin E	9.36+/-3.6	8.9(6.91-11.58)	8.51+/-3.52	8.23(5.87-10.75)	0.00355877
			Vitamin K	470+/-238	435(297-626)	406+/-210	372(255-535)	0.000828548
		Water-soluble	Vitamin B1	0.97+/-0.34	0.94(0.74-1.19)	0.9+/-0.35	0.83(0.63-1.14)	0.00558939
			Vitamin B2	1.67+/-0.59	1.6(1.26-2.02)	1.53+/-0.61	1.43(1.08-1.96)	0.00201034
			Niacin	20.3+/-8.3	19.1(14.8-24.6)	19.4+/-8.4	18(13.3-24.3)	0.129146
			Vitamin B6	1.6+/-0.61	1.53(1.17-1.96)	1.48+/-0.64	1.36(1.05-1.91)	0.00839837
			Vitamin B12	11.87+/-7.36	9.96(6.78-15.6)	12+/-9.06	9.49(6.42-15.1)	0.279844
			Folic acid	477+/-191	450(335-595)	414+/-180	385(270-539)	4.25956e-05
			Pantothenic acid	8+/-2.81	7.82(6.01-9.59)	7.4+/-2.79	6.93(5.37-9.38)	0.00699969
			Vitamin C	177+/-82	167(119-230)	150+/-79	139(83-197)	2.80893e-05
	Minerals	Macro	Sodium	4761+/-1553	4565(3655-5675)	4653+/-1674	4336(3609-5599)	0.22236
			Potassium	3357+/-1249	3187(2466-4115)	3003+/-1242	2686(2139-3906)	0.000590358
			Calcium	728+/-300	687(507-895)	659+/-313	575(427-890)	0.0042995
			Magnesium	317+/-110	307(240-384)	290+/-114	265(205-363)	0.00166443
			Phosphorus	1284+/-470	1236(948-1545)	1202+/-499	1115(837-1519)	0.017824
		Micro	Iron	10.18+/-3.68	9.74(7.61-12.69)	9.23+/-3.74	8.57(6.35-11.74)	0.000867743
			Zinc	9.3+/-3.12	9.07(7.09-10.98)	8.81+/-3.24	8.22(6.52-10.69)	0.0345135
			Copper	1.33+/-0.45	1.29(1.02-1.59)	1.24+/-0.48	1.16(0.91-1.49)	0.00335898
			Manganese	3.53+/-1.21	3.49(2.63-4.31)	3.2+/-1.22	3.05(2.27-3.9)	0.00102352
	P values were calculated by Mann Whitney's U tests.
	Number of remaining teeth
				Number of remaining teeth														P-value
				0		1-4		5-9		10-14		15-19		20-24		25<=
				Mean(SD)	Median (25th-75th)	Mean(SD)	Median (25th-75th)	Mean(SD)	Median (25th-75th)	Mean(SD)	Median (25th-75th)	Mean(SD)	Median (25th-75th)	Mean(SD)	Median (25th-75th)	Mean(SD)	Median (25th-75th)
	Proteins			87.2+/-33.1	91.9(57-113.3)	72.9+/-23.4	70.6(52.3-84.3)	85.6+/-34.8	80.4(66-99.6)	81.2+/-35.1	74.1(61.1-95.5)	87.2+/-31.7	82.3(62.6-108)	83.1+/-32.6	77.1(60.4-100.9)	79.9+/-28.7	76(58.9-96.2)	0.110553
	Fats		Fats	58.3+/-21.9	57.5(38.3-76.6)	54.8+/-23.2	49.4(35.7-66.6)	64.2+/-27.7	56.6(45-77.7)	62.3+/-23	58.6(49.8-76.2)	63.5+/-21.4	67.5(45.4-80.4)	62.1+/-22.6	59.1(47.2-73.9)	60+/-20.7	59.2(45.7-72.8)	0.546768
			Saturated fatty acid	15.6+/-6.3	15.9(10.8-19.6)	14.2+/-6.5	13.1(8.1-20)	17.1+/-8.6	14.7(11.5-21.8)	16.5+/-6.1	15.1(12.8-20.5)	16.7+/-6.2	16.4(11.2-21.7)	16.4+/-5.9	15.5(12.3-20)	16+/-5.8	15.9(12-19.3)	0.0147431
			n-6 fatty acid	3.28+/-1.38	3.42(1.98-4.16)	2.69+/-1.12	2.5(1.9-2.69)	3.52+/-2.21	2.98(2.15-4.62)	3.24+/-1.65	2.96(2.32-3.61)	3.46+/-1.51	3.41(2.41-4.22)	3.31+/-1.64	3.04(2.2-3.94)	3.07+/-1.31	2.91(2.12-3.9)	0.179062
			n-3 fatty acid	10.62+/-4.17	10.42(7.96-13.78)	10.72+/-4.43	9.96(7.03-11.86)	11.89+/-4.21	11.6(8.58-14.51)	11.72+/-4.29	11.27(8.94-13.49)	11.8+/-3.89	11.87(8.75-14.48)	11.62+/-4.42	11.28(8.65-13.53)	11.4+/-4.09	11.16(8.47-13.96)	0.454819
	Carbohydrates		Carbohydrate	266+/-111.7	230.5(196.4-330.2)	242.1+/-65.6	241.3(193.3-271.7)	257.6+/-100.8	242.4(187-315.7)	242.9+/-95.2	225.2(182.9-287.3)	245.5+/-85.7	248.1(189.3-291.4)	238.2+/-77.4	229.7(184.6-281.3)	242.6+/-80.1	236.4(187.3-289.4)	0.607469
			Fiber	15.5+/-6.2	17.2(10-20.7)	13.9+/-6.2	12.5(9.6-17.2)	15.6+/-5.3	15(10.3-19.9)	15.7+/-7.7	15.1(10.6-19.4)	16.8+/-7.5	17.4(10.6-21.6)	16.3+/-6	15.6(12-20.4)	15.6+/-6.4	14.7(10.9-19.4)	0.000124193
	Vitamins	Fat-soluble	Vitamin A	880+/-397	858(547-1122)	934+/-409	841(603-1247)	935+/-490	799(590-1195)	986+/-503	892(620-1276)	1016+/-591	929(542-1375)	999+/-642	923(611-1229)	943+/-501	862(577-1177)	0.949986
			Vitamin D	23.4+/-16.8	17.7(7.6-34)	13.1+/-5.3	12.7(9.6-14.7)	20.6+/-18.1	17(10.5-24.8)	19.4+/-16.6	15.6(7.8-23.4)	20.8+/-14.3	14.8(10-30.7)	19.6+/-14.2	14.9(10.4-27.7)	17.4+/-12.4	13.4(8.9-23)	0.12115
			Vitamin E	8.96+/-3.17	9.59(6.13-10.85)	8.25+/-3.77	7.44(5.71-11.19)	9.27+/-3.85	8.24(6.25-12.66)	9.19+/-4.21	8.66(6.89-11)	9.78+/-3.68	9.92(6.45-12.84)	9.32+/-3.6	8.91(7.05-11.44)	8.99+/-3.5	8.56(6.42-11.2)	0.449674
			Vitamin K	394+/-233	357(246-528)	325+/-148	300(216-460)	426+/-181	434(280-556)	454+/-251	438(334-543)	468+/-250	412(310-685)	486+/-223	454(331-638)	450+/-236	418(269-598)	0.0505877
		Water-soluble	Vitamin B1	0.96+/-0.35	1.02(0.64-1.27)	0.86+/-0.36	0.77(0.6-1.18)	0.97+/-0.33	0.95(0.67-1.17)	0.94+/-0.41	0.85(0.71-1.15)	1.02+/-0.36	1.06(0.73-1.28)	0.96+/-0.33	0.97(0.75-1.21)	0.94+/-0.33	0.88(0.7-1.14)	0.2565
			Vitamin B2	1.68+/-0.6	1.76(1.23-2.08)	1.43+/-0.48	1.38(1.07-1.83)	1.66+/-0.61	1.58(1.26-1.92)	1.61+/-0.64	1.51(1.1-1.88)	1.75+/-0.63	1.82(1.23-2.19)	1.66+/-0.6	1.6(1.24-2.08)	1.61+/-0.59	1.53(1.2-2)	0.124092
			Niacin	21.1+/-7.8	21.1(14.5-27.6)	17+/-7	16.1(11.6-21.4)	20.9+/-10.1	20(13.6-25)	19.8+/-9.9	16.8(14-22.7)	22+/-8.4	20.9(15.6-29.1)	20.6+/-9	19(15.1-24.4)	19.5+/-7.7	18.1(14.1-24)	0.0851724
			Vitamin B6	1.63+/-0.59	1.72(1.05-2.12)	1.37+/-0.58	1.31(0.98-1.72)	1.58+/-0.63	1.55(1.15-1.97)	1.52+/-0.72	1.37(1.1-1.79)	1.7+/-0.67	1.67(1.14-2.26)	1.61+/-0.62	1.56(1.19-2.01)	1.53+/-0.6	1.43(1.12-1.88)	0.0821078
			Vitamin B12	14.59+/-8.75	13.7(6.17-20.58)	9.4+/-3.06	10.18(7.32-11.66)	13.42+/-12.49	11.2(6.91-15.74)	11.88+/-8.07	9.7(5.57-14.65)	13.49+/-8.15	12.06(7.49-18.09)	12.33+/-8.62	10.12(7.05-15.75)	11.19+/-6.7	9.29(6.44-15.12)	0.0587132
			Folic acid	445+/-173	454(268-548)	379+/-147	368(276-468)	437+/-156	423(301-545)	459+/-219	437(316-562)	491+/-211	538(313-632)	478+/-175	461(355-591)	456+/-194	420(317-582)	0.128627
			Pantothenic acid	7.92+/-2.79	8.26(5.83-10.3)	7.01+/-2.27	6.59(5.05-9.32)	7.92+/-2.54	8.32(6.19-9.34)	7.75+/-3.18	7.45(5.76-9.48)	8.33+/-3.08	8.23(5.85-10.38)	7.98+/-2.91	7.74(5.86-9.81)	7.75+/-2.73	7.38(5.74-9.36)	0.210304
			Vitamin C	178+/-79	186(107-237)	149+/-78	149(63-187)	162+/-68	155(107-202)	167+/-97	154(99-203)	191+/-96	187(113-255)	174+/-75	170(120-230)	167+/-82	153(107-215)	0.137024
	Minerals	Macro	Sodium	5104+/-1780	5008(3347-6623)	4145+/-1011	3886(3535-4809)	4923+/-2037	4469(3568-6061)	4869+/-1727	4800(3560-5497)	4862+/-1697	4795(3730-5850)	4728+/-1574	4420(3700-5625)	4669+/-1499	4467(3655-5647)	0.168583
			Potassium	3291+/-1205	3442(1933-4371)	2861+/-1235	2549(1726-3868)	3232+/-1161	3073(2243-3845)	3201+/-1439	2905(2223-3897)	3561+/-1380	3549(2424-4458)	3319+/-1160	3234(2497-4155)	3221+/-1260	3040(2332-3997)	0.144073
			Calcium	738+/-348	723(462-987)	579+/-220	572(492-737)	709+/-344	648(511-865)	711+/-329	716(478-904)	761+/-320	790(507-943)	712+/-281	686(508-919)	704+/-304	659(485-884)	0.12439
			Magnesium	319+/-114	329(208-416)	269+/-94	252(194-326)	309+/-111	317(220-368)	306+/-126	283(238-345)	331+/-121	331(242-394)	317+/-108	317(238-388)	305+/-110	287(226-371)	0.0931656
			Phosphorus	1328+/-522	1388(906-1711)	1105+/-359	1111(822-1299)	1299+/-534	1229(953-1498)	1261+/-550	1166(942-1493)	1349+/-500	1270(963-1698)	1277+/-482	1224(905-1545)	1240+/-458	1184(901-1483)	0.139247
		Micro	Iron	10.21+/-3.82	10.75(6.56-13.33)	8.55+/-2.89	8.16(6.6-10.29)	10.03+/-3.69	9.86(7.33-12.04)	9.86+/-4.31	10.04(7.24-11)	10.49+/-4.02	10.74(7.35-13.52)	10.2+/-3.56	10.06(7.53-12.71)	9.76+/-3.67	9.08(7.13-12.48)	0.0831014
			Zinc	9.38+/-3.44	9.21(6.9-11.16)	8.38+/-2.51	8.43(5.76-9.73)	9.57+/-3.45	9.27(7.36-11.36)	9.13+/-3.54	8.57(6.99-10.23)	9.58+/-3.23	9.44(7.01-11.64)	9.25+/-3.27	8.92(7.09-10.91)	9.06+/-3.02	8.77(6.94-10.89)	0.291283
			Copper	1.36+/-0.52	1.33(0.9-1.69)	1.23+/-0.35	1.15(0.91-1.48)	1.35+/-0.47	1.4(1.04-1.61)	1.28+/-0.52	1.19(0.94-1.48)	1.37+/-0.52	1.36(1.03-1.7)	1.32+/-0.45	1.31(0.99-1.58)	1.29+/-0.44	1.23(0.98-1.56)	0.2772
			Manganese	3.69+/-1.35	3.8(2.59-4.77)	3.22+/-1.17	2.92(2.32-4.07)	3.5+/-1.22	3.16(2.49-4.43)	3.33+/-1.31	3.13(2.34-4.01)	3.55+/-1.38	3.59(2.37-4.6)	3.44+/-1.13	3.44(2.71-4.19)	3.43+/-1.21	3.33(2.59-4.18)	0.167939
	P values were calculated by Kruskal Wallis tests.
																			0.152741
